# Supplementary material for: Genetic prediction of the causal relationship between schizophrenia and tumors: a Mendelian randomized study
Source: Front Oncol. 2024 Feb 16;14:1321445. doi: 10.3389/fonc.2024.1321445 (PMC10905381; doi:10.3389/fonc.2024.1321445)
Supplement: Supplementary file 1 [file DataSheet_1.zip › supplementary materials/S1.xlsx]

## Sheet: datF
	X.1	SNP	effect_allele.exposure	other_allele.exposure	effect_allele.outcome	other_allele.outcome	beta.exposure	beta.outcome	eaf.exposure	eaf.outcome	remove	palindromic	ambiguous	id.outcome	chr	pos	se.outcome	samplesize.outcome	pval.outcome	outcome	originalname.outcome	outcome.deprecated	mr_keep.outcome	data_source.outcome	X	chr.exposure	pos.exposure	se.exposure	pval.exposure	samplesize.exposure	id.exposure	exposure	mr_keep.exposure	pval_origin.exposure	data_source.exposure	action	mr_keep	EAF2	MAF	PVE	FSTAT
1	1	rs1000237	A	T	A	T	0.0732053	0.000521168	0.355	0.354787	FALSE	TRUE	FALSE	ieu-b-4954	19	19518316	0.000203124	374687	0.01	Lung cancer || id:ieu-b-4954	Lung cancer	Lung cancer || ||	TRUE	igd	149	19	19518316	0.0089	2.80027e-16	130644	ieu-b-5102	Schizophrenia || id:ieu-b-5102	TRUE	reported	igd	2	TRUE	0.645	0.355	0.000517596	67.6548
2	2	rs10035564	G	A	G	A	0.0668024	-0.00017835	0.331	0.327441	FALSE	FALSE	FALSE	ieu-b-4954	5	45252500	0.000207839	374687	0.39	Lung cancer || id:ieu-b-4954	Lung cancer	Lung cancer || ||	TRUE	igd	52	5	45252500	0.0092	4.38026e-13	130644	ieu-b-5102	Schizophrenia || id:ieu-b-5102	TRUE	reported	igd	2	TRUE	0.669	0.331	0.000403407	52.7232
3	3	rs10086619	G	A	G	A	0.0722052	0.000647605	0.161	0.16803	FALSE	FALSE	FALSE	ieu-b-4954	8	111580570	0.000260833	374687	0.0129999	Lung cancer || id:ieu-b-4954	Lung cancer	Lung cancer || ||	TRUE	igd	90	8	111580570	0.0116	4.96798e-10	130644	ieu-b-5102	Schizophrenia || id:ieu-b-5102	TRUE	reported	igd	2	TRUE	0.839	0.161	0.000296485	38.7449
4	4	rs10103330	A	T	A	T	0.067305	0.000374573	0.194	0.179522	FALSE	TRUE	FALSE	ieu-b-4954	8	4180090	0.000254142	374687	0.14	Lung cancer || id:ieu-b-4954	Lung cancer	Lung cancer || ||	TRUE	igd	89	8	4180090	0.0108	5.06699e-10	130644	ieu-b-5102	Schizophrenia || id:ieu-b-5102	TRUE	reported	igd	2	TRUE	0.806	0.194	0.000297186	38.8365
5	5	rs10103330	A	T	G	T	0.067305	-0.00128901	0.194	0.012209	TRUE	TRUE	FALSE	ieu-b-4954	8	4180090	0.000900255	374687	0.15	Lung cancer || id:ieu-b-4954	Lung cancer	Lung cancer || ||	TRUE	igd	89	8	4180090	0.0108	5.06699e-10	130644	ieu-b-5102	Schizophrenia || id:ieu-b-5102	TRUE	reported	igd	2	FALSE	0.806	0.194	0.000297186	38.8365
6	6	rs10117	A	G	A	G	-0.0549994	0.000132792	0.398	0.396742	FALSE	FALSE	FALSE	ieu-b-4954	5	137892170	0.000198602	374687	0.5	Lung cancer || id:ieu-b-4954	Lung cancer	Lung cancer || ||	TRUE	igd	54	5	137892170	0.0088	4.65897e-10	130644	ieu-b-5102	Schizophrenia || id:ieu-b-5102	TRUE	reported	igd	2	TRUE	0.602	0.398	0.000298904	39.061
7	7	rs10861176	A	G	A	G	0.0555021	0.00013694	0.737	0.73347	FALSE	FALSE	FALSE	ieu-b-4954	12	104631552	0.000220124	374687	0.53	Lung cancer || id:ieu-b-4954	Lung cancer	Lung cancer || ||	TRUE	igd	113	12	104631552	0.0098	1.588e-08	130644	ieu-b-5102	Schizophrenia || id:ieu-b-5102	TRUE	reported	igd	2	TRUE	0.263	0.263	0.000245454	32.0745
8	8	rs10873538	G	T	G	T	0.0665031	0.000316268	0.334	0.338055	FALSE	FALSE	FALSE	ieu-b-4954	14	104255569	0.000205932	374687	0.12	Lung cancer || id:ieu-b-4954	Lung cancer	Lung cancer || ||	TRUE	igd	125	14	104255569	0.0091	3.01023e-13	130644	ieu-b-5102	Schizophrenia || id:ieu-b-5102	TRUE	reported	igd	2	TRUE	0.666	0.334	0.000408634	53.4065
9	9	rs10876446	C	G	C	G	0.0540022	-0.000104171	0.312	0.316819	FALSE	TRUE	FALSE	ieu-b-4954	12	53760710	0.000209424	374687	0.62	Lung cancer || id:ieu-b-4954	Lung cancer	Lung cancer || ||	TRUE	igd	118	12	53760710	0.0094	1.02601e-08	130644	ieu-b-5102	Schizophrenia || id:ieu-b-5102	TRUE	reported	igd	2	TRUE	0.688	0.312	0.000252562	33.0035
10	10	rs10957321	A	G	A	G	0.0475949	4.22554e-05	0.511	0.497911	FALSE	FALSE	FALSE	ieu-b-4954	8	65605878	0.000194662	374687	0.83	Lung cancer || id:ieu-b-4954	Lung cancer	Lung cancer || ||	TRUE	igd	88	8	65605878	0.0086	3.48498e-08	130644	ieu-b-5102	Schizophrenia || id:ieu-b-5102	TRUE	reported	igd	2	TRUE	0.489	0.489	0.000234387	30.6279
11	11	rs11027839	C	A	C	A	0.0515038	-2.39466e-05	0.5	0.507927	FALSE	FALSE	FALSE	ieu-b-4954	11	24389235	0.000194026	374687	0.9	Lung cancer || id:ieu-b-4954	Lung cancer	Lung cancer || ||	TRUE	igd	108	11	24389235	0.0086	2.398e-09	130644	ieu-b-5102	Schizophrenia || id:ieu-b-5102	TRUE	reported	igd	2	TRUE	0.5	0.5	0.000274456	35.8653
12	12	rs11136325	A	G	A	G	-0.0537967	-0.000588497	0.579	0.599591	FALSE	FALSE	FALSE	ieu-b-4954	8	144870701	0.000200717	374687	0.00340001	Lung cancer || id:ieu-b-4954	Lung cancer	Lung cancer || ||	TRUE	igd	82	8	144870701	0.0091	3.046e-09	130644	ieu-b-5102	Schizophrenia || id:ieu-b-5102	TRUE	reported	igd	2	TRUE	0.421	0.421	0.000267438	34.948
13	13	rs11165867	T	C	T	C	0.0743034	0.000151648	0.16	0.160568	FALSE	FALSE	FALSE	ieu-b-4954	1	97878068	0.000265578	374687	0.57	Lung cancer || id:ieu-b-4954	Lung cancer	Lung cancer || ||	TRUE	igd	13	1	97878068	0.0116	1.29999e-10	130644	ieu-b-5102	Schizophrenia || id:ieu-b-5102	TRUE	reported	igd	2	TRUE	0.84	0.16	0.000313961	41.0294
14	14	rs11191580	C	T	C	T	-0.131703	-0.000166401	0.09	0.078129	FALSE	FALSE	FALSE	ieu-b-4954	10	104906211	0.000361639	374687	0.649999	Lung cancer || id:ieu-b-4954	Lung cancer	Lung cancer || ||	TRUE	igd	101	10	104906211	0.0155	1.77215e-17	130644	ieu-b-5102	Schizophrenia || id:ieu-b-5102	TRUE	reported	igd	2	TRUE	0.91	0.09	0.00055233	72.1974
15	15	rs11210892	A	G	A	G	-0.0635005	-0.000352903	0.67	0.673506	FALSE	FALSE	FALSE	ieu-b-4954	1	44100084	0.000207038	374687	0.0879995	Lung cancer || id:ieu-b-4954	Lung cancer	Lung cancer || ||	TRUE	igd	12	1	44100084	0.0091	2.67793e-12	130644	ieu-b-5102	Schizophrenia || id:ieu-b-5102	TRUE	reported	igd	2	TRUE	0.33	0.33	0.000372581	48.6928
16	16	rs113264400	C	T	C	T	0.112296	-9.23941e-05	0.048	0.047096	FALSE	FALSE	FALSE	ieu-b-4954	20	62150128	0.000463349	374687	0.84	Lung cancer || id:ieu-b-4954	Lung cancer	Lung cancer || ||	TRUE	igd	153	20	62150128	0.0202	2.86497e-08	130644	ieu-b-5102	Schizophrenia || id:ieu-b-5102	TRUE	reported	igd	2	TRUE	0.952	0.048	0.000236501	30.9043
17	17	rs11587347	G	C	G	C	0.103895	0.000159098	0.094	0.098411	FALSE	TRUE	FALSE	ieu-b-4954	1	239198959	0.000328441	374687	0.630001	Lung cancer || id:ieu-b-4954	Lung cancer	Lung cancer || ||	TRUE	igd	1	1	239198959	0.0147	1.52897e-12	130644	ieu-b-5102	Schizophrenia || id:ieu-b-5102	TRUE	reported	igd	2	TRUE	0.906	0.094	0.000382207	49.9514
18	18	rs11664298	A	G	A	G	0.0773995	0.000239087	0.193	0.209119	FALSE	FALSE	FALSE	ieu-b-4954	18	77578986	0.000240001	374687	0.32	Lung cancer || id:ieu-b-4954	Lung cancer	Lung cancer || ||	TRUE	igd	143	18	77578986	0.0108	8.93511e-13	130644	ieu-b-5102	Schizophrenia || id:ieu-b-5102	TRUE	reported	igd	2	TRUE	0.807	0.193	0.000392978	51.3597
19	19	rs11693094	T	C	T	C	-0.054403	-0.000165243	0.461	0.464617	FALSE	FALSE	FALSE	ieu-b-4954	2	185601420	0.00019519	374687	0.4	Lung cancer || id:ieu-b-4954	Lung cancer	Lung cancer || ||	TRUE	igd	26	2	185601420	0.0087	4.292e-10	130644	ieu-b-5102	Schizophrenia || id:ieu-b-5102	TRUE	reported	igd	2	TRUE	0.539	0.461	0.000299218	39.1021
20	20	rs11696755	C	T	C	T	0.0636962	0.000110714	0.184	0.183965	FALSE	FALSE	FALSE	ieu-b-4954	20	48105317	0.000251565	374687	0.66	Lung cancer || id:ieu-b-4954	Lung cancer	Lung cancer || ||	TRUE	igd	152	20	48105317	0.011	7.26006e-09	130644	ieu-b-5102	Schizophrenia || id:ieu-b-5102	TRUE	reported	igd	2	TRUE	0.816	0.184	0.000256591	33.5301
21	21	rs11740474	T	A	T	A	0.0536962	-1.50408e-05	0.415	0.416837	FALSE	TRUE	FALSE	ieu-b-4954	5	153680747	0.000198356	374687	0.94	Lung cancer || id:ieu-b-4954	Lung cancer	Lung cancer || ||	TRUE	igd	58	5	153680747	0.0088	1.128e-09	130644	ieu-b-5102	Schizophrenia || id:ieu-b-5102	TRUE	reported	igd	2	TRUE	0.585	0.415	0.000284911	37.2319
22	22	rs11941714	A	G	A	G	-0.0515957	-7.1713e-05	0.336	0.327099	FALSE	FALSE	FALSE	ieu-b-4954	4	31202669	0.000211102	374687	0.73	Lung cancer || id:ieu-b-4954	Lung cancer	Lung cancer || ||	TRUE	igd	48	4	31202669	0.0093	3.07298e-08	130644	ieu-b-5102	Schizophrenia || id:ieu-b-5102	TRUE	reported	igd	2	TRUE	0.664	0.336	0.000235543	30.779
23	23	rs1198588	T	A	T	A	0.102598	-0.000199079	0.788	0.797303	FALSE	TRUE	FALSE	ieu-b-4954	1	98552832	0.000241541	374687	0.41	Lung cancer || id:ieu-b-4954	Lung cancer	Lung cancer || ||	TRUE	igd	7	1	98552832	0.0108	1.73101e-21	130644	ieu-b-5102	Schizophrenia || id:ieu-b-5102	TRUE	reported	igd	2	TRUE	0.212	0.212	0.000690305	90.2451
24	24	rs12129573	A	C	A	C	0.0777994	0.00012784	0.366	0.348658	FALSE	FALSE	FALSE	ieu-b-4954	1	73768366	0.000203851	374687	0.53	Lung cancer || id:ieu-b-4954	Lung cancer	Lung cancer || ||	TRUE	igd	3	1	73768366	0.0089	2.28192e-18	130644	ieu-b-5102	Schizophrenia || id:ieu-b-5102	TRUE	reported	igd	2	TRUE	0.634	0.366	0.00058456	76.4128
25	25	rs12138231	A	T	A	T	0.0669949	-0.00013149	0.817	0.816157	FALSE	TRUE	FALSE	ieu-b-4954	1	150115398	0.00025211	374687	0.6	Lung cancer || id:ieu-b-4954	Lung cancer	Lung cancer || ||	TRUE	igd	8	1	150115398	0.0116	7.99006e-09	130644	ieu-b-5102	Schizophrenia || id:ieu-b-5102	TRUE	reported	igd	2	TRUE	0.183	0.183	0.000255251	33.355
26	26	rs12151767	A	G	A	G	-0.0611045	0.000279899	0.487	0.479547	FALSE	FALSE	FALSE	ieu-b-4954	2	198274929	0.000194626	374687	0.15	Lung cancer || id:ieu-b-4954	Lung cancer	Lung cancer || ||	TRUE	igd	27	2	198274929	0.0086	1.30707e-12	130644	ieu-b-5102	Schizophrenia || id:ieu-b-5102	TRUE	reported	igd	2	TRUE	0.513	0.487	0.000386271	50.4827
27	27	rs12285419	A	C	A	C	0.0849045	0.000227093	0.188	0.195069	FALSE	FALSE	FALSE	ieu-b-4954	11	46343189	0.000246573	374687	0.36	Lung cancer || id:ieu-b-4954	Lung cancer	Lung cancer || ||	TRUE	igd	110	11	46343189	0.011	1.04809e-14	130644	ieu-b-5102	Schizophrenia || id:ieu-b-5102	TRUE	reported	igd	2	TRUE	0.812	0.188	0.000455815	59.5757
28	28	rs12293670	G	A	G	A	-0.0704957	1.46025e-05	0.34	0.334793	FALSE	FALSE	FALSE	ieu-b-4954	11	124612932	0.000208193	374687	0.94	Lung cancer || id:ieu-b-4954	Lung cancer	Lung cancer || ||	TRUE	igd	111	11	124612932	0.0092	1.55704e-14	130644	ieu-b-5102	Schizophrenia || id:ieu-b-5102	TRUE	reported	igd	2	TRUE	0.66	0.34	0.000449226	58.7142
29	29	rs12303743	C	G	C	G	0.0874988	0.000598133	0.094	0.097683	FALSE	TRUE	FALSE	ieu-b-4954	12	72259954	0.000327733	374687	0.0680002	Lung cancer || id:ieu-b-4954	Lung cancer	Lung cancer || ||	TRUE	igd	115	12	72259954	0.0145	1.59001e-09	130644	ieu-b-5102	Schizophrenia || id:ieu-b-5102	TRUE	reported	igd	2	TRUE	0.906	0.094	0.000278649	36.4134
30	30	rs12489270	C	T	C	T	0.0579046	0.000393071	0.375	0.370112	FALSE	FALSE	FALSE	ieu-b-4954	3	16875823	0.000202456	374687	0.0519996	Lung cancer || id:ieu-b-4954	Lung cancer	Lung cancer || ||	TRUE	igd	33	3	16875823	0.0089	7.46793e-11	130644	ieu-b-5102	Schizophrenia || id:ieu-b-5102	TRUE	reported	igd	2	TRUE	0.625	0.375	0.000323904	42.3291
31	31	rs12652777	C	T	C	T	-0.0487997	-0.000282371	0.522	0.51257	FALSE	FALSE	FALSE	ieu-b-4954	5	155775075	0.000194743	374687	0.15	Lung cancer || id:ieu-b-4954	Lung cancer	Lung cancer || ||	TRUE	igd	60	5	155775075	0.0086	1.523e-08	130644	ieu-b-5102	Schizophrenia || id:ieu-b-5102	TRUE	reported	igd	2	TRUE	0.478	0.478	0.0002464	32.1981
32	32	rs12712510	C	T	C	T	-0.0574006	-0.000341133	0.527	0.536196	FALSE	FALSE	FALSE	ieu-b-4954	2	22749726	0.000196282	374687	0.0819993	Lung cancer || id:ieu-b-4954	Lung cancer	Lung cancer || ||	TRUE	igd	22	2	22749726	0.0087	5.14399e-11	130644	ieu-b-5102	Schizophrenia || id:ieu-b-5102	TRUE	reported	igd	2	TRUE	0.473	0.473	0.000333089	43.5299
33	33	rs12771371	A	G	A	G	-0.0524027	7.36975e-05	0.311	0.315645	FALSE	FALSE	FALSE	ieu-b-4954	10	54063083	0.000209529	374687	0.73	Lung cancer || id:ieu-b-4954	Lung cancer	Lung cancer || ||	TRUE	igd	100	10	54063083	0.0093	1.93999e-08	130644	ieu-b-5102	Schizophrenia || id:ieu-b-5102	TRUE	reported	igd	2	TRUE	0.689	0.311	0.000242967	31.7493
34	34	rs12833624	T	C	T	C	0.0501992	-0.000434897	0.342	0.337886	FALSE	FALSE	FALSE	ieu-b-4954	12	124476873	0.000205446	374687	0.0340001	Lung cancer || id:ieu-b-4954	Lung cancer	Lung cancer || ||	TRUE	igd	117	12	124476873	0.009	2.773e-08	130644	ieu-b-5102	Schizophrenia || id:ieu-b-5102	TRUE	reported	igd	2	TRUE	0.658	0.342	0.000238076	31.1101
35	35	rs12877581	C	G	C	G	0.0596014	3.93751e-05	0.277	0.281695	FALSE	TRUE	FALSE	ieu-b-4954	13	74325499	0.000218745	374687	0.86	Lung cancer || id:ieu-b-4954	Lung cancer	Lung cancer || ||	TRUE	igd	122	13	74325499	0.0099	1.80302e-09	130644	ieu-b-5102	Schizophrenia || id:ieu-b-5102	TRUE	reported	igd	2	TRUE	0.723	0.277	0.000277353	36.244
36	36	rs12883788	T	C	T	C	0.0613011	4.72177e-05	0.458	0.459515	FALSE	FALSE	FALSE	ieu-b-4954	14	33303540	0.000195516	374687	0.81	Lung cancer || id:ieu-b-4954	Lung cancer	Lung cancer || ||	TRUE	igd	127	14	33303540	0.0087	1.86209e-12	130644	ieu-b-5102	Schizophrenia || id:ieu-b-5102	TRUE	reported	igd	2	TRUE	0.542	0.458	0.000379877	49.6468
37	37	rs13011472	G	C	G	C	0.070401	-0.000167403	0.484	0.48975	FALSE	TRUE	TRUE	ieu-b-4954	2	57961602	0.000195145	374687	0.39	Lung cancer || id:ieu-b-4954	Lung cancer	Lung cancer || ||	TRUE	igd	29	2	57961602	0.0087	4.28154e-16	130644	ieu-b-5102	Schizophrenia || id:ieu-b-5102	TRUE	reported	igd	2	FALSE	0.516	0.484	0.00050097	65.4806
38	38	rs13016542	C	T	C	T	-0.0883039	-0.000509264	0.136	0.127036	FALSE	FALSE	FALSE	ieu-b-4954	2	145183851	0.000292013	374687	0.0810009	Lung cancer || id:ieu-b-4954	Lung cancer	Lung cancer || ||	TRUE	igd	20	2	145183851	0.0129	8.28133e-12	130644	ieu-b-5102	Schizophrenia || id:ieu-b-5102	TRUE	reported	igd	2	TRUE	0.864	0.136	0.000358538	46.8569
39	39	rs13107325	T	C	T	C	0.158703	-0.000178732	0.067	0.074528	FALSE	FALSE	FALSE	ieu-b-4954	4	103188709	0.000370383	374687	0.630001	Lung cancer || id:ieu-b-4954	Lung cancer	Lung cancer || ||	TRUE	igd	50	4	103188709	0.0168	2.90001e-21	129529	ieu-b-5102	Schizophrenia || id:ieu-b-5102	TRUE	reported	igd	2	TRUE	0.933	0.067	0.000688471	89.237
40	40	rs13195636	C	A	C	A	-0.210504	0.000571346	0.091	0.115142	FALSE	FALSE	FALSE	ieu-b-4954	6	27509493	0.000304063	374687	0.0599998	Lung cancer || id:ieu-b-4954	Lung cancer	Lung cancer || ||	TRUE	igd	68	6	27509493	0.0159	6.54636e-40	130644	ieu-b-5102	Schizophrenia || id:ieu-b-5102	TRUE	reported	igd	2	TRUE	0.909	0.091	0.00133985	175.275
41	41	rs13233308	T	C	T	C	-0.0487044	1.88833e-05	0.484	0.4829	FALSE	FALSE	FALSE	ieu-b-4954	7	87244960	0.000194549	374687	0.92	Lung cancer || id:ieu-b-4954	Lung cancer	Lung cancer || ||	TRUE	igd	73	7	87244960	0.0086	1.749e-08	130644	ieu-b-5102	Schizophrenia || id:ieu-b-5102	TRUE	reported	igd	2	TRUE	0.516	0.484	0.000245439	32.0725
42	42	rs132582	T	C	T	C	-0.0509972	-0.000309129	0.545	0.55848	FALSE	FALSE	FALSE	ieu-b-4954	22	39988175	0.000196319	374687	0.12	Lung cancer || id:ieu-b-4954	Lung cancer	Lung cancer || ||	TRUE	igd	155	22	39988175	0.0086	3.25897e-09	130644	ieu-b-5102	Schizophrenia || id:ieu-b-5102	TRUE	reported	igd	2	TRUE	0.455	0.455	0.000269085	35.1633
43	43	rs1427633	C	G	C	G	-0.0483043	-0.000353782	0.593	0.574895	FALSE	TRUE	TRUE	ieu-b-4954	4	167974142	0.000197184	374687	0.0729995	Lung cancer || id:ieu-b-4954	Lung cancer	Lung cancer || ||	TRUE	igd	49	4	167974142	0.0088	4.09704e-08	130644	ieu-b-5102	Schizophrenia || id:ieu-b-5102	TRUE	reported	igd	2	FALSE	0.407	0.407	0.000230577	30.13
44	44	rs1430894	T	C	T	C	0.0532953	-6.13389e-05	0.483	0.474415	FALSE	FALSE	FALSE	ieu-b-4954	3	17868759	0.000195243	374687	0.75	Lung cancer || id:ieu-b-4954	Lung cancer	Lung cancer || ||	TRUE	igd	36	3	17868759	0.0086	6.15404e-10	130644	ieu-b-5102	Schizophrenia || id:ieu-b-5102	TRUE	reported	igd	2	TRUE	0.517	0.483	0.000293876	38.4038
45	45	rs145071536	C	T	C	T	0.0851005	-3.51322e-05	0.192	0.190216	FALSE	FALSE	FALSE	ieu-b-4954	1	243793012	0.000251852	374687	0.89	Lung cancer || id:ieu-b-4954	Lung cancer	Lung cancer || ||	TRUE	igd	4	1	243793012	0.012	1.6151e-12	130644	ieu-b-5102	Schizophrenia || id:ieu-b-5102	TRUE	reported	igd	2	TRUE	0.808	0.192	0.000384809	50.2916
46	46	rs1451488	G	A	G	A	0.0708947	0.000291271	0.555	0.557462	FALSE	FALSE	FALSE	ieu-b-4954	2	199990107	0.00019634	374687	0.14	Lung cancer || id:ieu-b-4954	Lung cancer	Lung cancer || ||	TRUE	igd	15	2	199990107	0.0087	4.47198e-16	130644	ieu-b-5102	Schizophrenia || id:ieu-b-5102	TRUE	reported	igd	2	TRUE	0.445	0.445	0.000508018	66.4022
47	47	rs149165	G	T	G	T	-0.0481995	-0.000147737	0.446	0.465944	FALSE	FALSE	FALSE	ieu-b-4954	16	58659307	0.000194833	374687	0.450001	Lung cancer || id:ieu-b-4954	Lung cancer	Lung cancer || ||	TRUE	igd	137	16	58659307	0.0087	3.00497e-08	130644	ieu-b-5102	Schizophrenia || id:ieu-b-5102	TRUE	reported	igd	2	TRUE	0.554	0.446	0.000234885	30.693
48	48	rs1540840	C	G	C	G	-0.0556996	-0.000484156	0.475	0.480919	FALSE	TRUE	TRUE	ieu-b-4954	14	99733384	0.000203049	374687	0.017	Lung cancer || id:ieu-b-4954	Lung cancer	Lung cancer || ||	TRUE	igd	129	14	99733384	0.0093	2.21197e-09	130644	ieu-b-5102	Schizophrenia || id:ieu-b-5102	TRUE	reported	igd	2	FALSE	0.525	0.475	0.000274492	35.87
49	49	rs1593304	G	A	G	A	0.0641013	-0.000142523	0.801	0.793117	FALSE	FALSE	FALSE	ieu-b-4954	7	131619847	0.000241868	374687	0.56	Lung cancer || id:ieu-b-4954	Lung cancer	Lung cancer || ||	TRUE	igd	80	7	131619847	0.0111	7.44801e-09	130644	ieu-b-5102	Schizophrenia || id:ieu-b-5102	TRUE	reported	igd	2	TRUE	0.199	0.199	0.000255204	33.3489
50	50	rs1604060	G	A	G	A	0.0772051	0.000267018	0.885	0.887761	FALSE	FALSE	FALSE	ieu-b-4954	3	117772036	0.000308894	374687	0.39	Lung cancer || id:ieu-b-4954	Lung cancer	Lung cancer || ||	TRUE	igd	43	3	117772036	0.014	3.24101e-08	130644	ieu-b-5102	Schizophrenia || id:ieu-b-5102	TRUE	reported	igd	2	TRUE	0.115	0.115	0.000232726	30.4109
51	51	rs1611236	A	G	A	G	-0.0551035	0.000421347	0.314	0.323876	FALSE	FALSE	FALSE	ieu-b-4954	6	29748690	0.000207927	374687	0.0430002	Lung cancer || id:ieu-b-4954	Lung cancer	Lung cancer || ||	TRUE	igd	69	6	29748690	0.0096	8.47403e-09	130644	ieu-b-5102	Schizophrenia || id:ieu-b-5102	TRUE	reported	igd	2	TRUE	0.686	0.314	0.000252126	32.9465
52	52	rs1615350	T	C	T	C	-0.0736036	0.000136846	0.744	0.751259	FALSE	FALSE	FALSE	ieu-b-4954	12	123650335	0.000225026	374687	0.54	Lung cancer || id:ieu-b-4954	Lung cancer	Lung cancer || ||	TRUE	igd	116	12	123650335	0.0098	4.91813e-14	130644	ieu-b-5102	Schizophrenia || id:ieu-b-5102	TRUE	reported	igd	2	TRUE	0.256	0.256	0.000431588	56.4078
53	53	rs167924	G	A	G	A	0.0501992	0.000104398	0.631	0.623704	FALSE	FALSE	FALSE	ieu-b-4954	3	107379837	0.000200757	374687	0.6	Lung cancer || id:ieu-b-4954	Lung cancer	Lung cancer || ||	TRUE	igd	35	3	107379837	0.009	2.339e-08	130644	ieu-b-5102	Schizophrenia || id:ieu-b-5102	TRUE	reported	igd	2	TRUE	0.369	0.369	0.000238076	31.1101
54	54	rs16851048	C	T	C	T	0.0744973	-0.000420389	0.195	0.19279	FALSE	FALSE	FALSE	ieu-b-4954	1	177276006	0.000246329	374687	0.0879995	Lung cancer || id:ieu-b-4954	Lung cancer	Lung cancer || ||	TRUE	igd	14	1	177276006	0.0107	4.14859e-12	130644	ieu-b-5102	Schizophrenia || id:ieu-b-5102	TRUE	reported	igd	2	TRUE	0.805	0.195	0.000370905	48.4738
55	55	rs16867571	G	A	G	A	-0.0657035	0.000418741	0.235	0.241402	FALSE	FALSE	FALSE	ieu-b-4954	5	88743219	0.000227531	374687	0.0659994	Lung cancer || id:ieu-b-4954	Lung cancer	Lung cancer || ||	TRUE	igd	53	5	88743219	0.0104	2.67602e-10	130644	ieu-b-5102	Schizophrenia || id:ieu-b-5102	TRUE	reported	igd	2	TRUE	0.765	0.235	0.000305413	39.912
56	56	rs17194490	T	G	T	G	0.0781994	-0.000133885	0.161	0.164646	FALSE	FALSE	FALSE	ieu-b-4954	3	2547786	0.000263017	374687	0.61	Lung cancer || id:ieu-b-4954	Lung cancer	Lung cancer || ||	TRUE	igd	39	3	2547786	0.0116	1.79515e-11	130644	ieu-b-5102	Schizophrenia || id:ieu-b-5102	TRUE	reported	igd	2	TRUE	0.839	0.161	0.000347737	45.4448
57	57	rs17731	A	G	A	G	0.0523992	-0.000206706	0.365	0.373497	FALSE	FALSE	FALSE	ieu-b-4954	10	3821561	0.000201279	374687	0.3	Lung cancer || id:ieu-b-4954	Lung cancer	Lung cancer || ||	TRUE	igd	99	10	3821561	0.0089	4.36999e-09	130644	ieu-b-5102	Schizophrenia || id:ieu-b-5102	TRUE	reported	igd	2	TRUE	0.635	0.365	0.000265256	34.6627
58	58	rs1860002	T	C	T	C	-0.0837987	-3.64383e-05	0.543	0.537072	FALSE	FALSE	FALSE	ieu-b-4954	12	2413803	0.000195979	374687	0.85	Lung cancer || id:ieu-b-4954	Lung cancer	Lung cancer || ||	TRUE	igd	112	12	2413803	0.0087	1.03896e-21	130644	ieu-b-5102	Schizophrenia || id:ieu-b-5102	TRUE	reported	igd	2	TRUE	0.457	0.457	0.00070964	92.7747
59	59	rs187557	T	C	T	C	-0.0666956	6.62472e-05	0.848	0.84868	FALSE	FALSE	FALSE	ieu-b-4954	5	106766340	0.000270934	374687	0.81	Lung cancer || id:ieu-b-4954	Lung cancer	Lung cancer || ||	TRUE	igd	56	5	106766340	0.0119	2.02899e-08	130644	ieu-b-5102	Schizophrenia || id:ieu-b-5102	TRUE	reported	igd	2	TRUE	0.152	0.152	0.000240385	31.4119
60	60	rs1881046	T	G	T	G	-0.0507026	-3.51939e-05	0.34	0.342417	FALSE	FALSE	FALSE	ieu-b-4954	2	156835793	0.000204912	374687	0.86	Lung cancer || id:ieu-b-4954	Lung cancer	Lung cancer || ||	TRUE	igd	24	2	156835793	0.0092	3.39203e-08	130644	ieu-b-5102	Schizophrenia || id:ieu-b-5102	TRUE	reported	igd	2	TRUE	0.66	0.34	0.000232431	30.3723
61	61	rs1892346	A	T	A	T	0.0484027	4.90953e-05	0.564	0.56192	FALSE	TRUE	TRUE	ieu-b-4954	1	66331478	0.000196736	374687	0.8	Lung cancer || id:ieu-b-4954	Lung cancer	Lung cancer || ||	TRUE	igd	6	1	66331478	0.0088	3.55697e-08	130644	ieu-b-5102	Schizophrenia || id:ieu-b-5102	TRUE	reported	igd	2	FALSE	0.436	0.436	0.000231517	30.2529
62	62	rs1901512	C	T	C	T	-0.058401	1.14372e-05	0.699	0.694007	FALSE	FALSE	FALSE	ieu-b-4954	5	101723875	0.000212265	374687	0.96	Lung cancer || id:ieu-b-4954	Lung cancer	Lung cancer || ||	TRUE	igd	55	5	101723875	0.0094	5.72295e-10	130644	ieu-b-5102	Schizophrenia || id:ieu-b-5102	TRUE	reported	igd	2	TRUE	0.301	0.301	0.00029537	38.5992
63	63	rs1914399	G	C	G	C	-0.0491044	0.000165798	0.521	0.522371	FALSE	TRUE	TRUE	ieu-b-4954	7	71770973	0.000194728	374687	0.39	Lung cancer || id:ieu-b-4954	Lung cancer	Lung cancer || ||	TRUE	igd	72	7	71770973	0.0087	1.40101e-08	130644	ieu-b-5102	Schizophrenia || id:ieu-b-5102	TRUE	reported	igd	2	FALSE	0.479	0.479	0.000243785	31.8563
64	64	rs1915019	G	A	G	A	-0.0570984	0.000160113	0.75	0.760618	FALSE	FALSE	FALSE	ieu-b-4954	8	89283689	0.000228072	374687	0.48	Lung cancer || id:ieu-b-4954	Lung cancer	Lung cancer || ||	TRUE	igd	85	8	89283689	0.0098	6.574e-09	130644	ieu-b-5102	Schizophrenia || id:ieu-b-5102	TRUE	reported	igd	2	TRUE	0.25	0.25	0.000259773	33.946
65	65	rs1953205	A	T	A	T	0.0499048	0.000341271	0.485	0.484806	FALSE	TRUE	TRUE	ieu-b-4954	14	30300361	0.000197525	374687	0.0840001	Lung cancer || id:ieu-b-4954	Lung cancer	Lung cancer || ||	TRUE	igd	126	14	30300361	0.0089	2.21498e-08	130644	ieu-b-5102	Schizophrenia || id:ieu-b-5102	TRUE	reported	igd	2	FALSE	0.515	0.485	0.000240608	31.4411
66	66	rs2053079	G	A	G	A	0.0598986	7.70077e-05	0.237	0.249311	FALSE	FALSE	FALSE	ieu-b-4954	19	30987423	0.000226067	374687	0.73	Lung cancer || id:ieu-b-4954	Lung cancer	Lung cancer || ||	TRUE	igd	150	19	30987423	0.0101	3.00698e-09	130644	ieu-b-5102	Schizophrenia || id:ieu-b-5102	TRUE	reported	igd	2	TRUE	0.763	0.237	0.000269144	35.1709
67	67	rs2078266	G	A	G	A	-0.0696007	-0.000532758	0.829	0.830515	FALSE	FALSE	FALSE	ieu-b-4954	9	138378856	0.000281088	374687	0.0580003	Lung cancer || id:ieu-b-4954	Lung cancer	Lung cancer || ||	TRUE	igd	94	9	138378856	0.0126	2.94097e-08	130644	ieu-b-5102	Schizophrenia || id:ieu-b-5102	TRUE	reported	igd	2	TRUE	0.171	0.171	0.000233504	30.5126
68	68	rs215412	A	G	A	G	0.0577033	-0.000118961	0.328	0.325297	FALSE	FALSE	FALSE	ieu-b-4954	4	23423586	0.000208212	374687	0.57	Lung cancer || id:ieu-b-4954	Lung cancer	Lung cancer || ||	TRUE	igd	47	4	23423586	0.0091	2.69197e-10	130644	ieu-b-5102	Schizophrenia || id:ieu-b-5102	TRUE	reported	igd	2	TRUE	0.672	0.328	0.000307677	40.2079
69	69	rs2167378	T	C	T	C	-0.0648978	-0.000362351	0.439	0.437004	FALSE	FALSE	FALSE	ieu-b-4954	2	200045258	0.000195732	374687	0.064	Lung cancer || id:ieu-b-4954	Lung cancer	Lung cancer || ||	TRUE	igd	16	2	200045258	0.0087	7.30466e-14	130644	ieu-b-5102	Schizophrenia || id:ieu-b-5102	TRUE	reported	igd	2	TRUE	0.561	0.439	0.000425743	55.6435
70	70	rs217336	A	C	A	C	-0.0503033	-0.000194924	0.434	0.436641	FALSE	FALSE	FALSE	ieu-b-4954	6	84341803	0.000195917	374687	0.32	Lung cancer || id:ieu-b-4954	Lung cancer	Lung cancer || ||	TRUE	igd	67	6	84341803	0.0087	8.051e-09	130644	ieu-b-5102	Schizophrenia || id:ieu-b-5102	TRUE	reported	igd	2	TRUE	0.566	0.434	0.000255831	33.4309
71	71	rs2252074	G	T	G	T	0.0685037	0.000487442	0.395	0.399343	FALSE	FALSE	FALSE	ieu-b-4954	7	104594253	0.000198867	374687	0.0140001	Lung cancer || id:ieu-b-4954	Lung cancer	Lung cancer || ||	TRUE	igd	79	7	104594253	0.0088	6.19156e-15	130644	ieu-b-5102	Schizophrenia || id:ieu-b-5102	TRUE	reported	igd	2	TRUE	0.605	0.395	0.00046363	60.5977
72	72	rs2332700	G	C	G	C	-0.0750982	0.000154415	0.753	0.751939	FALSE	TRUE	FALSE	ieu-b-4954	14	72417326	0.000225383	374687	0.49	Lung cancer || id:ieu-b-4954	Lung cancer	Lung cancer || ||	TRUE	igd	124	14	72417326	0.0099	3.87525e-14	130644	ieu-b-5102	Schizophrenia || id:ieu-b-5102	TRUE	reported	igd	2	TRUE	0.247	0.247	0.000440259	57.5416
73	73	rs2333321	G	A	G	A	-0.0712038	-0.000182013	0.792	0.793085	FALSE	FALSE	FALSE	ieu-b-4954	4	176859992	0.000240039	374687	0.450001	Lung cancer || id:ieu-b-4954	Lung cancer	Lung cancer || ||	TRUE	igd	51	4	176859992	0.0105	1.24796e-11	130644	ieu-b-5102	Schizophrenia || id:ieu-b-5102	TRUE	reported	igd	2	TRUE	0.208	0.208	0.000351873	45.9855
74	74	rs2381411	C	T	C	T	0.050399	8.08997e-05	0.402	0.403161	FALSE	FALSE	FALSE	ieu-b-4954	9	36319928	0.000199423	374687	0.68	Lung cancer || id:ieu-b-4954	Lung cancer	Lung cancer || ||	TRUE	igd	92	9	36319928	0.0088	1.25e-08	130644	ieu-b-5102	Schizophrenia || id:ieu-b-5102	TRUE	reported	igd	2	TRUE	0.598	0.402	0.000251004	32.7998
75	75	rs2455415	T	C	T	C	0.0494949	0.00027162	0.413	0.429624	FALSE	FALSE	FALSE	ieu-b-4954	13	38860697	0.000196703	374687	0.17	Lung cancer || id:ieu-b-4954	Lung cancer	Lung cancer || ||	TRUE	igd	121	13	38860697	0.0088	1.69001e-08	130644	ieu-b-5102	Schizophrenia || id:ieu-b-5102	TRUE	reported	igd	2	TRUE	0.587	0.413	0.000242081	31.6336
76	76	rs2456020	T	C	T	C	-0.0815984	-0.0011538	0.241	0.230225	FALSE	FALSE	FALSE	ieu-b-4954	15	78868398	0.000230739	374687	5.69994e-07	Lung cancer || id:ieu-b-4954	Lung cancer	Lung cancer || ||	TRUE	igd	134	15	78868398	0.0102	1.12512e-15	130644	ieu-b-5102	Schizophrenia || id:ieu-b-5102	TRUE	reported	igd	2	TRUE	0.759	0.241	0.000489622	63.9965
77	77	rs2514218	T	C	T	C	-0.0704957	-0.000312678	0.344	0.356242	FALSE	FALSE	FALSE	ieu-b-4954	11	113392994	0.000203653	374687	0.12	Lung cancer || id:ieu-b-4954	Lung cancer	Lung cancer || ||	TRUE	igd	102	11	113392994	0.0092	1.34803e-14	130644	ieu-b-5102	Schizophrenia || id:ieu-b-5102	TRUE	reported	igd	2	TRUE	0.656	0.344	0.000449226	58.7142
78	78	rs2696466	G	A	G	A	-0.0611986	-0.000680881	0.403	0.413722	FALSE	FALSE	FALSE	ieu-b-4954	17	44289832	0.000199123	374687	0.000629999	Lung cancer || id:ieu-b-4954	Lung cancer	Lung cancer || ||	TRUE	igd	142	17	44289832	0.0092	2.63694e-11	130644	ieu-b-5102	Schizophrenia || id:ieu-b-5102	TRUE	reported	igd	2	TRUE	0.597	0.403	0.000338587	44.2487
79	79	rs2710323	C	T	C	T	-0.0784044	2.29836e-05	0.49	0.472378	FALSE	FALSE	FALSE	ieu-b-4954	3	52815905	0.000195026	374687	0.91	Lung cancer || id:ieu-b-4954	Lung cancer	Lung cancer || ||	TRUE	igd	38	3	52815905	0.0086	1.22914e-19	130644	ieu-b-5102	Schizophrenia || id:ieu-b-5102	TRUE	reported	igd	2	TRUE	0.51	0.49	0.000635797	83.1146
80	80	rs2815731	A	C	A	C	-0.0600033	0.000134992	0.358	0.343143	FALSE	FALSE	FALSE	ieu-b-4954	6	73155285	0.000206257	374687	0.51	Lung cancer || id:ieu-b-4954	Lung cancer	Lung cancer || ||	TRUE	igd	63	6	73155285	0.0091	4.38834e-11	130644	ieu-b-5102	Schizophrenia || id:ieu-b-5102	TRUE	reported	igd	2	TRUE	0.642	0.358	0.000332685	43.4771
81	81	rs2909457	A	G	A	G	-0.0489997	-0.000156926	0.564	0.535121	FALSE	FALSE	FALSE	ieu-b-4954	2	162845855	0.000195107	374687	0.42	Lung cancer || id:ieu-b-4954	Lung cancer	Lung cancer || ||	TRUE	igd	32	2	162845855	0.0087	1.48201e-08	130644	ieu-b-5102	Schizophrenia || id:ieu-b-5102	TRUE	reported	igd	2	TRUE	0.436	0.436	0.000242747	31.7206
82	82	rs2999392	T	C	T	C	0.0517987	-0.000120021	0.691	0.697578	FALSE	FALSE	FALSE	ieu-b-4954	14	51655145	0.000211956	374687	0.57	Lung cancer || id:ieu-b-4954	Lung cancer	Lung cancer || ||	TRUE	igd	128	14	51655145	0.0094	3.05e-08	130644	ieu-b-5102	Schizophrenia || id:ieu-b-5102	TRUE	reported	igd	2	TRUE	0.309	0.309	0.000232376	30.3651
83	83	rs308697	A	C	A	C	-0.0501036	6.00208e-05	0.436	0.438878	FALSE	FALSE	FALSE	ieu-b-4954	3	161487491	0.000195597	374687	0.760001	Lung cancer || id:ieu-b-4954	Lung cancer	Lung cancer || ||	TRUE	igd	44	3	161487491	0.0087	8.83202e-09	130644	ieu-b-5102	Schizophrenia || id:ieu-b-5102	TRUE	reported	igd	2	TRUE	0.564	0.436	0.000253805	33.166
84	84	rs34555420	T	G	G	C	-0.168696	-0.000178239	0.075	0.065579	TRUE	FALSE	FALSE	ieu-b-4954	6	26090270	0.000392637	374687	0.649999	Lung cancer || id:ieu-b-4954	Lung cancer	Lung cancer || ||	TRUE	igd	64	6	26090270	0.0173	1.53709e-22	130644	ieu-b-5102	Schizophrenia || id:ieu-b-5102	TRUE	reported	igd	2	FALSE	0.925	0.075	0.000727297	95.0847
85	85	rs34555420	T	G	T	G	-0.168696	0.000379756	0.075	0.097884	FALSE	FALSE	FALSE	ieu-b-4954	6	26090270	0.000327271	374687	0.25	Lung cancer || id:ieu-b-4954	Lung cancer	Lung cancer || ||	TRUE	igd	64	6	26090270	0.0173	1.53709e-22	130644	ieu-b-5102	Schizophrenia || id:ieu-b-5102	TRUE	reported	igd	2	TRUE	0.925	0.075	0.000727297	95.0847
86	86	rs35351411	C	A	C	A	0.0635044	-9.7091e-05	0.544	0.554916	FALSE	FALSE	FALSE	ieu-b-4954	15	61872197	0.000195566	374687	0.62	Lung cancer || id:ieu-b-4954	Lung cancer	Lung cancer || ||	TRUE	igd	133	15	61872197	0.0087	2.21106e-13	130644	ieu-b-5102	Schizophrenia || id:ieu-b-5102	TRUE	reported	igd	2	TRUE	0.456	0.456	0.000407664	53.2798
87	87	rs35426637	T	G	T	G	-0.0622985	0.00014985	0.324	0.312981	FALSE	FALSE	FALSE	ieu-b-4954	7	110988593	0.000209505	374687	0.47	Lung cancer || id:ieu-b-4954	Lung cancer	Lung cancer || ||	TRUE	igd	77	7	110988593	0.0093	2.1508e-11	130644	ieu-b-5102	Schizophrenia || id:ieu-b-5102	TRUE	reported	igd	2	TRUE	0.676	0.324	0.000343361	44.8727
88	88	rs35734242	C	T	C	T	0.050704	-0.000381846	0.426	0.428886	FALSE	FALSE	FALSE	ieu-b-4954	4	706700	0.000196554	374687	0.0519996	Lung cancer || id:ieu-b-4954	Lung cancer	Lung cancer || ||	TRUE	igd	46	4	706700	0.0089	1.36801e-08	130644	ieu-b-5102	Schizophrenia || id:ieu-b-5102	TRUE	reported	igd	2	TRUE	0.574	0.426	0.000248375	32.4562
89	89	rs3739118	A	G	A	G	-0.057004	-3.04349e-05	0.291	0.288052	FALSE	FALSE	FALSE	ieu-b-4954	2	201253769	0.000215093	374687	0.89	Lung cancer || id:ieu-b-4954	Lung cancer	Lung cancer || ||	TRUE	igd	21	2	201253769	0.0095	2.36401e-09	130644	ieu-b-5102	Schizophrenia || id:ieu-b-5102	TRUE	reported	igd	2	TRUE	0.709	0.291	0.000275521	36.0045
90	90	rs3770754	G	C	G	C	-0.052896	-9.82402e-05	0.368	0.359444	FALSE	TRUE	FALSE	ieu-b-4954	2	37575381	0.000202604	374687	0.630001	Lung cancer || id:ieu-b-4954	Lung cancer	Lung cancer || ||	TRUE	igd	30	2	37575381	0.0091	5.35205e-09	130644	ieu-b-5102	Schizophrenia || id:ieu-b-5102	TRUE	reported	igd	2	TRUE	0.632	0.368	0.00025856	33.7875
91	91	rs3791710	C	T	C	T	-0.0600033	0.000157284	0.203	0.203366	FALSE	FALSE	FALSE	ieu-b-4954	2	212290048	0.000242993	374687	0.52	Lung cancer || id:ieu-b-4954	Lung cancer	Lung cancer || ||	TRUE	igd	17	2	212290048	0.0108	3.02002e-08	130644	ieu-b-5102	Schizophrenia || id:ieu-b-5102	TRUE	reported	igd	2	TRUE	0.797	0.203	0.000236217	30.8671
92	92	rs3795310	T	C	T	C	-0.0509972	-0.000509569	0.463	0.452159	FALSE	FALSE	FALSE	ieu-b-4954	1	8431607	0.000194869	374687	0.0089	Lung cancer || id:ieu-b-4954	Lung cancer	Lung cancer || ||	TRUE	igd	11	1	8431607	0.0087	5.75003e-09	130644	ieu-b-5102	Schizophrenia || id:ieu-b-5102	TRUE	reported	igd	2	TRUE	0.537	0.463	0.000262936	34.3596
93	93	rs3802924	C	A	C	A	-0.0736036	0.000103256	0.212	0.19835	FALSE	FALSE	FALSE	ieu-b-4954	11	133827733	0.000245699	374687	0.67	Lung cancer || id:ieu-b-4954	Lung cancer	Lung cancer || ||	TRUE	igd	107	11	133827733	0.0108	9.58297e-12	130644	ieu-b-5102	Schizophrenia || id:ieu-b-5102	TRUE	reported	igd	2	TRUE	0.788	0.212	0.000355391	46.4455
94	94	rs3814883	T	C	T	C	-0.0670977	0.000415137	0.467	0.482269	FALSE	FALSE	FALSE	ieu-b-4954	16	29994922	0.000195116	374687	0.0329997	Lung cancer || id:ieu-b-4954	Lung cancer	Lung cancer || ||	TRUE	igd	136	16	29994922	0.0087	1.57616e-14	130644	ieu-b-5102	Schizophrenia || id:ieu-b-5102	TRUE	reported	igd	2	TRUE	0.533	0.467	0.000455082	59.4799
95	95	rs3824451	C	T	C	T	0.0655951	0.000338593	0.153	0.161002	FALSE	FALSE	FALSE	ieu-b-4954	9	101071522	0.000264336	374687	0.2	Lung cancer || id:ieu-b-4954	Lung cancer	Lung cancer || ||	TRUE	igd	96	9	101071522	0.0118	2.53898e-08	130644	ieu-b-5102	Schizophrenia || id:ieu-b-5102	TRUE	reported	igd	2	TRUE	0.847	0.153	0.000236476	30.901
96	96	rs4129585	C	A	C	A	-0.0749962	-8.69296e-05	0.562	0.560653	FALSE	FALSE	FALSE	ieu-b-4954	8	143312933	0.000195646	374687	0.66	Lung cancer || id:ieu-b-4954	Lung cancer	Lung cancer || ||	TRUE	igd	86	8	143312933	0.0087	5.10858e-18	130644	ieu-b-5102	Schizophrenia || id:ieu-b-5102	TRUE	reported	igd	2	TRUE	0.438	0.438	0.000568465	74.3076
97	97	rs4575535	G	A	G	A	0.0557982	4.91227e-05	0.704	0.695	FALSE	FALSE	FALSE	ieu-b-4954	16	89559297	0.000210887	374687	0.82	Lung cancer || id:ieu-b-4954	Lung cancer	Lung cancer || ||	TRUE	igd	138	16	89559297	0.0096	5.77006e-09	130644	ieu-b-5102	Schizophrenia || id:ieu-b-5102	TRUE	reported	igd	2	TRUE	0.296	0.296	0.000258521	33.7825
98	98	rs4632195	T	C	T	C	0.0471964	-0.000270856	0.52	0.512423	FALSE	FALSE	FALSE	ieu-b-4954	18	50746748	0.000194571	374687	0.16	Lung cancer || id:ieu-b-4954	Lung cancer	Lung cancer || ||	TRUE	igd	145	18	50746748	0.0086	4.58596e-08	130644	ieu-b-5102	Schizophrenia || id:ieu-b-5102	TRUE	reported	igd	2	TRUE	0.48	0.48	0.000230479	30.1172
99	99	rs4636654	A	G	A	G	-0.0483043	-0.000249617	0.402	0.39638	FALSE	FALSE	FALSE	ieu-b-4954	11	28642653	0.000199166	374687	0.21	Lung cancer || id:ieu-b-4954	Lung cancer	Lung cancer || ||	TRUE	igd	109	11	28642653	0.0089	4.89204e-08	130644	ieu-b-5102	Schizophrenia || id:ieu-b-5102	TRUE	reported	igd	2	TRUE	0.598	0.402	0.000225426	29.4568
100	100	rs4653164	T	C	T	C	0.0511038	-0.000231426	0.668	0.69048	FALSE	FALSE	FALSE	ieu-b-4954	1	36627542	0.000210145	374687	0.27	Lung cancer || id:ieu-b-4954	Lung cancer	Lung cancer || ||	TRUE	igd	5	1	36627542	0.0092	3.07603e-08	130644	ieu-b-5102	Schizophrenia || id:ieu-b-5102	TRUE	reported	igd	2	TRUE	0.332	0.332	0.000236123	30.8549
101	101	rs4700418	G	C	G	C	0.0701972	0.000235234	0.493	0.499075	FALSE	TRUE	TRUE	ieu-b-4954	5	60621839	0.00019438	374687	0.23	Lung cancer || id:ieu-b-4954	Lung cancer	Lung cancer || ||	TRUE	igd	61	5	60621839	0.0087	5.36661e-16	130644	ieu-b-5102	Schizophrenia || id:ieu-b-5102	TRUE	reported	igd	2	FALSE	0.507	0.493	0.000498076	65.102
102	102	rs4702	A	G	A	G	-0.0843044	-0.000236426	0.56	0.557004	FALSE	FALSE	FALSE	ieu-b-4954	15	91426560	0.000195666	374687	0.23	Lung cancer || id:ieu-b-4954	Lung cancer	Lung cancer || ||	TRUE	igd	135	15	91426560	0.0089	2.79383e-21	130644	ieu-b-5102	Schizophrenia || id:ieu-b-5102	TRUE	reported	igd	2	TRUE	0.44	0.44	0.00068633	89.7251
103	103	rs4766428	T	C	T	C	0.0750038	0.000161631	0.441	0.432117	FALSE	FALSE	FALSE	ieu-b-4954	12	110723245	0.000197199	374687	0.41	Lung cancer || id:ieu-b-4954	Lung cancer	Lung cancer || ||	TRUE	igd	114	12	110723245	0.0089	3.93097e-17	130644	ieu-b-5102	Schizophrenia || id:ieu-b-5102	TRUE	reported	igd	2	TRUE	0.559	0.441	0.000543327	71.0199
104	104	rs4779050	G	T	G	T	-0.0579953	-0.000256148	0.633	0.629497	FALSE	FALSE	FALSE	ieu-b-4954	15	83368738	0.000201469	374687	0.2	Lung cancer || id:ieu-b-4954	Lung cancer	Lung cancer || ||	TRUE	igd	131	15	83368738	0.0089	7.27445e-11	130644	ieu-b-5102	Schizophrenia || id:ieu-b-5102	TRUE	reported	igd	2	TRUE	0.367	0.367	0.000324919	42.4619
105	105	rs4812325	A	G	A	G	0.0719042	0.000382504	0.616	0.609349	FALSE	FALSE	FALSE	ieu-b-4954	20	37485458	0.000200555	374687	0.0560003	Lung cancer || id:ieu-b-4954	Lung cancer	Lung cancer || ||	TRUE	igd	151	20	37485458	0.0089	8.95983e-16	130644	ieu-b-5102	Schizophrenia || id:ieu-b-5102	TRUE	reported	igd	2	TRUE	0.384	0.384	0.00049937	65.2712
106	106	rs4921741	G	A	G	A	0.0559991	-0.000377652	0.261	0.238096	FALSE	FALSE	FALSE	ieu-b-4954	8	17070926	0.000228718	374687	0.0990011	Lung cancer || id:ieu-b-4954	Lung cancer	Lung cancer || ||	TRUE	igd	87	8	17070926	0.0098	1.20501e-08	130644	ieu-b-5102	Schizophrenia || id:ieu-b-5102	TRUE	reported	igd	2	TRUE	0.739	0.261	0.000249869	32.6515
107	107	rs498591	T	A	T	A	0.0724954	0.000544046	0.146	0.141962	FALSE	TRUE	FALSE	ieu-b-4954	9	14509105	0.00027967	374687	0.0519996	Lung cancer || id:ieu-b-4954	Lung cancer	Lung cancer || ||	TRUE	igd	93	9	14509105	0.0121	2.11398e-09	130644	ieu-b-5102	Schizophrenia || id:ieu-b-5102	TRUE	reported	igd	2	TRUE	0.854	0.146	0.000274689	35.8958
108	108	rs500102	C	T	C	T	-0.0517002	-4.68055e-05	0.591	0.597613	FALSE	FALSE	FALSE	ieu-b-4954	9	77358745	0.00019842	374687	0.81	Lung cancer || id:ieu-b-4954	Lung cancer	Lung cancer || ||	TRUE	igd	91	9	77358745	0.0088	4.87102e-09	130644	ieu-b-5102	Schizophrenia || id:ieu-b-5102	TRUE	reported	igd	2	TRUE	0.409	0.409	0.000264128	34.5154
109	109	rs505061	A	C	A	C	0.0534957	-7.61464e-05	0.488	0.486214	FALSE	FALSE	FALSE	ieu-b-4954	9	22767164	0.000194157	374687	0.69	Lung cancer || id:ieu-b-4954	Lung cancer	Lung cancer || ||	TRUE	igd	95	9	22767164	0.0086	5.80403e-10	130644	ieu-b-5102	Schizophrenia || id:ieu-b-5102	TRUE	reported	igd	2	TRUE	0.512	0.488	0.000296089	38.6932
110	110	rs56205728	A	G	A	G	0.0630037	-0.000157019	0.287	0.286033	FALSE	FALSE	FALSE	ieu-b-4954	15	40567237	0.000220421	374687	0.48	Lung cancer || id:ieu-b-4954	Lung cancer	Lung cancer || ||	TRUE	igd	130	15	40567237	0.0097	1.007e-10	130644	ieu-b-5102	Schizophrenia || id:ieu-b-5102	TRUE	reported	igd	2	TRUE	0.713	0.287	0.000322819	42.1873
111	111	rs56335113	G	A	G	A	-0.064701	0.000196676	0.697	0.691263	FALSE	FALSE	FALSE	ieu-b-4954	1	30427639	0.00021143	374687	0.35	Lung cancer || id:ieu-b-4954	Lung cancer	Lung cancer || ||	TRUE	igd	2	1	30427639	0.0094	6.01728e-12	130644	ieu-b-5102	Schizophrenia || id:ieu-b-5102	TRUE	reported	igd	2	TRUE	0.303	0.303	0.000362509	47.3761
112	112	rs57433322	G	C	G	C	-0.0830996	-4.94285e-05	0.122	0.117104	FALSE	TRUE	FALSE	ieu-b-4954	17	19141582	0.000302802	374687	0.87	Lung cancer || id:ieu-b-4954	Lung cancer	Lung cancer || ||	TRUE	igd	141	17	19141582	0.0139	1.992e-09	130644	ieu-b-5102	Schizophrenia || id:ieu-b-5102	TRUE	reported	igd	2	TRUE	0.878	0.122	0.000273502	35.7406
113	113	rs5751191	C	T	C	T	0.0655951	-0.000188749	0.501	0.504066	FALSE	FALSE	FALSE	ieu-b-4954	22	42370991	0.000195352	374687	0.33	Lung cancer || id:ieu-b-4954	Lung cancer	Lung cancer || ||	TRUE	igd	156	22	42370991	0.0086	3.004e-14	130644	ieu-b-5102	Schizophrenia || id:ieu-b-5102	TRUE	reported	igd	2	TRUE	0.499	0.499	0.000445106	58.1754
114	114	rs58120505	C	T	C	T	-0.089603	0.000261632	0.418	0.432785	FALSE	FALSE	FALSE	ieu-b-4954	7	2029867	0.00019602	374687	0.18	Lung cancer || id:ieu-b-4954	Lung cancer	Lung cancer || ||	TRUE	igd	74	7	2029867	0.0088	2.23512e-24	130644	ieu-b-5102	Schizophrenia || id:ieu-b-5102	TRUE	reported	igd	2	TRUE	0.582	0.418	0.00079295	103.675
115	115	rs6001259	T	C	T	C	0.1915	0.000472593	0.016	0.013755	FALSE	FALSE	FALSE	ieu-b-4954	22	39247750	0.000838389	374687	0.57	Lung cancer || id:ieu-b-4954	Lung cancer	Lung cancer || ||	TRUE	igd	154	22	39247750	0.0348	3.69598e-08	126538	ieu-b-5102	Schizophrenia || id:ieu-b-5102	TRUE	reported	igd	2	TRUE	0.984	0.016	0.000239251	30.2811
116	116	rs6010045	C	T	C	T	0.0548998	-2.68446e-05	0.698	0.686788	FALSE	FALSE	FALSE	ieu-b-4954	22	51103091	0.000209422	374687	0.9	Lung cancer || id:ieu-b-4954	Lung cancer	Lung cancer || ||	TRUE	igd	158	22	51103091	0.0095	7.44492e-09	130263	ieu-b-5102	Schizophrenia || id:ieu-b-5102	TRUE	reported	igd	2	TRUE	0.302	0.302	0.000256308	33.3955
117	117	rs60135207	T	G	T	G	-0.0495994	0.000106076	0.415	0.426793	FALSE	FALSE	FALSE	ieu-b-4954	3	71563777	0.000197308	374687	0.59	Lung cancer || id:ieu-b-4954	Lung cancer	Lung cancer || ||	TRUE	igd	40	3	71563777	0.0088	1.52598e-08	130644	ieu-b-5102	Schizophrenia || id:ieu-b-5102	TRUE	reported	igd	2	TRUE	0.585	0.415	0.000243104	31.7673
118	118	rs61857878	T	A	T	A	-0.0600974	-0.000126586	0.254	0.25674	FALSE	TRUE	FALSE	ieu-b-4954	10	92789488	0.00022403	374687	0.57	Lung cancer || id:ieu-b-4954	Lung cancer	Lung cancer || ||	TRUE	igd	98	10	92789488	0.0102	4.44099e-09	130644	ieu-b-5102	Schizophrenia || id:ieu-b-5102	TRUE	reported	igd	2	TRUE	0.746	0.254	0.000265648	34.714
119	119	rs61937595	T	C	T	C	-0.130098	-0.000340945	0.092	0.094029	FALSE	FALSE	FALSE	ieu-b-4954	12	57682956	0.000339422	374687	0.32	Lung cancer || id:ieu-b-4954	Lung cancer	Lung cancer || ||	TRUE	igd	119	12	57682956	0.0162	1.1471e-15	130644	ieu-b-5102	Schizophrenia || id:ieu-b-5102	TRUE	reported	igd	2	TRUE	0.908	0.092	0.000493409	64.4918
120	120	rs62018952	C	T	C	T	0.0584027	0.000211366	0.726	0.726159	FALSE	FALSE	FALSE	ieu-b-4954	15	44080737	0.00021776	374687	0.33	Lung cancer || id:ieu-b-4954	Lung cancer	Lung cancer || ||	TRUE	igd	132	15	44080737	0.0097	1.94102e-09	130644	ieu-b-5102	Schizophrenia || id:ieu-b-5102	TRUE	reported	igd	2	TRUE	0.274	0.274	0.000277404	36.2506
121	121	rs62183855	C	A	C	A	-0.0660967	4.50512e-05	0.192	0.205069	FALSE	FALSE	FALSE	ieu-b-4954	2	172956449	0.00024083	374687	0.85	Lung cancer || id:ieu-b-4954	Lung cancer	Lung cancer || ||	TRUE	igd	25	2	172956449	0.0111	2.65797e-09	130644	ieu-b-5102	Schizophrenia || id:ieu-b-5102	TRUE	reported	igd	2	TRUE	0.808	0.192	0.000271335	35.4574
122	122	rs634940	T	G	T	G	0.0663962	7.06293e-05	0.252	0.262525	FALSE	FALSE	FALSE	ieu-b-4954	6	93077500	0.000221686	374687	0.75	Lung cancer || id:ieu-b-4954	Lung cancer	Lung cancer || ||	TRUE	igd	65	6	93077500	0.0099	1.78402e-11	130644	ieu-b-5102	Schizophrenia || id:ieu-b-5102	TRUE	reported	igd	2	TRUE	0.748	0.252	0.000344173	44.979
123	123	rs6482437	C	A	C	A	0.0989036	0.000219841	0.888	0.889501	FALSE	FALSE	FALSE	ieu-b-4954	10	18726326	0.000310898	374687	0.48	Lung cancer || id:ieu-b-4954	Lung cancer	Lung cancer || ||	TRUE	igd	97	10	18726326	0.0142	3.32583e-12	130644	ieu-b-5102	Schizophrenia || id:ieu-b-5102	TRUE	reported	igd	2	TRUE	0.112	0.112	0.00037119	48.5111
124	124	rs6538539	T	G	T	G	-0.0567961	-8.86704e-05	0.549	0.55426	FALSE	FALSE	FALSE	ieu-b-4954	12	95195293	0.00019575	374687	0.649999	Lung cancer || id:ieu-b-4954	Lung cancer	Lung cancer || ||	TRUE	igd	120	12	95195293	0.0086	4.42792e-11	130644	ieu-b-5102	Schizophrenia || id:ieu-b-5102	TRUE	reported	igd	2	TRUE	0.451	0.451	0.000333738	43.6148
125	125	rs6546857	G	A	G	A	0.0603978	4.39257e-05	0.232	0.237847	FALSE	FALSE	FALSE	ieu-b-4954	2	73837955	0.000228788	374687	0.85	Lung cancer || id:ieu-b-4954	Lung cancer	Lung cancer || ||	TRUE	igd	31	2	73837955	0.0102	2.74397e-09	130644	ieu-b-5102	Schizophrenia || id:ieu-b-5102	TRUE	reported	igd	2	TRUE	0.768	0.232	0.000268309	35.0619
126	126	rs6549963	C	T	C	T	-0.0483043	-3.34677e-05	0.416	0.425438	FALSE	FALSE	FALSE	ieu-b-4954	3	30044778	0.000197899	374687	0.87	Lung cancer || id:ieu-b-4954	Lung cancer	Lung cancer || ||	TRUE	igd	37	3	30044778	0.0088	4.30804e-08	130644	ieu-b-5102	Schizophrenia || id:ieu-b-5102	TRUE	reported	igd	2	TRUE	0.584	0.416	0.000230577	30.13
127	127	rs6673880	G	A	G	A	0.062301	0.000211719	0.495	0.487234	FALSE	FALSE	FALSE	ieu-b-4954	1	2373168	0.000195563	374687	0.28	Lung cancer || id:ieu-b-4954	Lung cancer	Lung cancer || ||	TRUE	igd	10	1	2373168	0.0091	7.19449e-12	130644	ieu-b-5102	Schizophrenia || id:ieu-b-5102	TRUE	reported	igd	2	TRUE	0.505	0.495	0.000358643	46.8706
128	128	rs6715366	A	G	A	G	0.0540972	-9.15081e-05	0.267	0.276201	FALSE	FALSE	FALSE	ieu-b-4954	2	2327295	0.000217396	374687	0.67	Lung cancer || id:ieu-b-4954	Lung cancer	Lung cancer || ||	TRUE	igd	18	2	2327295	0.0097	2.49201e-08	130644	ieu-b-5102	Schizophrenia || id:ieu-b-5102	TRUE	reported	igd	2	TRUE	0.733	0.267	0.00023802	31.1028
129	129	rs6721531	T	A	T	A	-0.0517002	-3.45743e-05	0.341	0.353932	FALSE	TRUE	FALSE	ieu-b-4954	2	79426855	0.00020406	374687	0.87	Lung cancer || id:ieu-b-4954	Lung cancer	Lung cancer || ||	TRUE	igd	19	2	79426855	0.0091	1.46801e-08	130644	ieu-b-5102	Schizophrenia || id:ieu-b-5102	TRUE	reported	igd	2	TRUE	0.659	0.341	0.000247005	32.2771
130	130	rs6798742	G	A	G	A	0.0610991	0.000164489	0.307	0.298222	FALSE	FALSE	FALSE	ieu-b-4954	3	63903759	0.000212551	374687	0.44	Lung cancer || id:ieu-b-4954	Lung cancer	Lung cancer || ||	TRUE	igd	34	3	63903759	0.0093	4.56878e-11	130644	ieu-b-5102	Schizophrenia || id:ieu-b-5102	TRUE	reported	igd	2	TRUE	0.693	0.307	0.000330271	43.1616
131	131	rs6943762	C	T	C	T	-0.105098	-0.000216018	0.13	0.127188	FALSE	FALSE	FALSE	ieu-b-4954	7	86403263	0.000293027	374687	0.46	Lung cancer || id:ieu-b-4954	Lung cancer	Lung cancer || ||	TRUE	igd	75	7	86403263	0.0132	1.56892e-15	130644	ieu-b-5102	Schizophrenia || id:ieu-b-5102	TRUE	reported	igd	2	TRUE	0.87	0.13	0.000484999	63.392
132	132	rs6974218	C	A	C	A	-0.0548953	-0.000223659	0.382	0.383904	FALSE	FALSE	FALSE	ieu-b-4954	7	110056000	0.000200087	374687	0.26	Lung cancer || id:ieu-b-4954	Lung cancer	Lung cancer || ||	TRUE	igd	76	7	110056000	0.0089	6.80393e-10	130644	ieu-b-5102	Schizophrenia || id:ieu-b-5102	TRUE	reported	igd	2	TRUE	0.618	0.382	0.000291122	38.0438
133	133	rs6984242	A	G	A	G	-0.0546965	-0.000209377	0.6	0.599293	FALSE	FALSE	FALSE	ieu-b-4954	8	60700469	0.000198323	374687	0.29	Lung cancer || id:ieu-b-4954	Lung cancer	Lung cancer || ||	TRUE	igd	84	8	60700469	0.0087	3.85496e-10	130644	ieu-b-5102	Schizophrenia || id:ieu-b-5102	TRUE	reported	igd	2	TRUE	0.4	0.4	0.000302454	39.5252
134	134	rs708228	T	C	T	C	0.0527997	0.000115732	0.329	0.327947	FALSE	FALSE	FALSE	ieu-b-4954	11	57585662	0.000207006	374687	0.58	Lung cancer || id:ieu-b-4954	Lung cancer	Lung cancer || ||	TRUE	igd	105	11	57585662	0.0091	6.55602e-09	130644	ieu-b-5102	Schizophrenia || id:ieu-b-5102	TRUE	reported	igd	2	TRUE	0.671	0.329	0.00025762	33.6646
135	135	rs7112616	C	T	C	T	-0.0522034	0.000107142	0.498	0.500312	FALSE	FALSE	FALSE	ieu-b-4954	11	130805334	0.000194524	374687	0.58	Lung cancer || id:ieu-b-4954	Lung cancer	Lung cancer || ||	TRUE	igd	106	11	130805334	0.0086	1.51702e-09	130644	ieu-b-5102	Schizophrenia || id:ieu-b-5102	TRUE	reported	igd	2	TRUE	0.502	0.498	0.000281961	36.8463
136	136	rs7113199	C	A	C	A	-0.0522983	-4.31326e-05	0.704	0.706296	FALSE	FALSE	FALSE	ieu-b-4954	11	134247187	0.000213686	374687	0.84	Lung cancer || id:ieu-b-4954	Lung cancer	Lung cancer || ||	TRUE	igd	104	11	134247187	0.0094	2.80098e-08	130644	ieu-b-5102	Schizophrenia || id:ieu-b-5102	TRUE	reported	igd	2	TRUE	0.296	0.296	0.000236879	30.9537
137	137	rs7251	G	C	G	C	-0.0641009	5.46136e-05	0.328	0.319437	FALSE	TRUE	FALSE	ieu-b-4954	19	50162909	0.000208379	374687	0.79	Lung cancer || id:ieu-b-4954	Lung cancer	Lung cancer || ||	TRUE	igd	148	19	50162909	0.0094	8.29278e-12	130644	ieu-b-5102	Schizophrenia || id:ieu-b-5102	TRUE	reported	igd	2	TRUE	0.672	0.328	0.000355818	46.5014
138	138	rs72802868	T	G	T	G	-0.0691995	3.49798e-05	0.294	0.297815	FALSE	FALSE	FALSE	ieu-b-4954	5	152235215	0.000212826	374687	0.87	Lung cancer || id:ieu-b-4954	Lung cancer	Lung cancer || ||	TRUE	igd	57	5	152235215	0.0096	4.55407e-13	130644	ieu-b-5102	Schizophrenia || id:ieu-b-5102	TRUE	reported	igd	2	TRUE	0.706	0.294	0.000397559	51.9585
139	139	rs728055	A	T	A	T	-0.0673969	-0.000249963	0.358	0.367418	FALSE	TRUE	FALSE	ieu-b-4954	7	137072531	0.000203408	374687	0.22	Lung cancer || id:ieu-b-4954	Lung cancer	Lung cancer || ||	TRUE	igd	71	7	137072531	0.009	8.84912e-14	130644	ieu-b-5102	Schizophrenia || id:ieu-b-5102	TRUE	reported	igd	2	TRUE	0.642	0.358	0.000429061	56.0774
140	140	rs72943392	C	G	C	G	0.0534957	0.000194478	0.289	0.282151	FALSE	TRUE	FALSE	ieu-b-4954	11	81178838	0.00021692	374687	0.37	Lung cancer || id:ieu-b-4954	Lung cancer	Lung cancer || ||	TRUE	igd	103	11	81178838	0.0096	2.39299e-08	130644	ieu-b-5102	Schizophrenia || id:ieu-b-5102	TRUE	reported	igd	2	TRUE	0.711	0.289	0.000237631	31.0519
141	141	rs72986630	T	C	T	C	0.112296	-0.000538204	0.068	0.064455	FALSE	FALSE	FALSE	ieu-b-4954	19	11849736	0.000410491	374687	0.19	Lung cancer || id:ieu-b-4954	Lung cancer	Lung cancer || ||	TRUE	igd	147	19	11849736	0.0179	3.59402e-10	130644	ieu-b-5102	Schizophrenia || id:ieu-b-5102	TRUE	reported	igd	2	TRUE	0.932	0.068	0.000301163	39.3564
142	142	rs73229090	A	C	A	C	-0.102602	-0.00109548	0.112	0.117289	FALSE	FALSE	FALSE	ieu-b-4954	8	27442127	0.000305268	374687	0.000329997	Lung cancer || id:ieu-b-4954	Lung cancer	Lung cancer || ||	TRUE	igd	81	8	27442127	0.0142	4.33711e-13	130644	ieu-b-5102	Schizophrenia || id:ieu-b-5102	TRUE	reported	igd	2	TRUE	0.888	0.112	0.000399459	52.2069
143	143	rs73292401	A	T	A	T	0.0676045	0.000114071	0.192	0.192028	FALSE	TRUE	FALSE	ieu-b-4954	17	12875908	0.000247288	374687	0.64	Lung cancer || id:ieu-b-4954	Lung cancer	Lung cancer || ||	TRUE	igd	140	17	12875908	0.0109	5.47999e-10	130644	ieu-b-5102	Schizophrenia || id:ieu-b-5102	TRUE	reported	igd	2	TRUE	0.808	0.192	0.000294361	38.4673
144	144	rs7515363	T	C	T	C	-0.0535029	-0.000165425	0.619	0.615077	FALSE	FALSE	FALSE	ieu-b-4954	1	200414959	0.000200362	374687	0.41	Lung cancer || id:ieu-b-4954	Lung cancer	Lung cancer || ||	TRUE	igd	9	1	200414959	0.0089	1.83599e-09	130644	ieu-b-5102	Schizophrenia || id:ieu-b-5102	TRUE	reported	igd	2	TRUE	0.381	0.381	0.000276545	36.1383
145	145	rs7575796	G	A	G	A	-0.0963006	-0.000522842	0.094	0.078955	FALSE	FALSE	FALSE	ieu-b-4954	2	97746526	0.000372744	374687	0.16	Lung cancer || id:ieu-b-4954	Lung cancer	Lung cancer || ||	TRUE	igd	23	2	97746526	0.0172	2.065e-08	130644	ieu-b-5102	Schizophrenia || id:ieu-b-5102	TRUE	reported	igd	2	TRUE	0.906	0.094	0.000239887	31.3469
146	146	rs7634476	G	A	G	A	0.0577033	-0.000710455	0.586	0.602196	FALSE	FALSE	FALSE	ieu-b-4954	3	136398387	0.000198116	374687	0.000340001	Lung cancer || id:ieu-b-4954	Lung cancer	Lung cancer || ||	TRUE	igd	41	3	136398387	0.0088	5.46261e-11	130644	ieu-b-5102	Schizophrenia || id:ieu-b-5102	TRUE	reported	igd	2	TRUE	0.414	0.414	0.000329006	42.9961
147	147	rs7647398	T	C	T	C	-0.0774979	5.79831e-05	0.2	0.200154	FALSE	FALSE	FALSE	ieu-b-4954	3	180733150	0.000242505	374687	0.81	Lung cancer || id:ieu-b-4954	Lung cancer	Lung cancer || ||	TRUE	igd	45	3	180733150	0.0109	1.07399e-12	130644	ieu-b-5102	Schizophrenia || id:ieu-b-5102	TRUE	reported	igd	2	TRUE	0.8	0.2	0.000386785	50.5499
148	148	rs778371	G	A	G	A	0.0806029	0.0001164	0.286	0.278951	FALSE	FALSE	FALSE	ieu-b-4954	2	233743109	0.000216656	374687	0.59	Lung cancer || id:ieu-b-4954	Lung cancer	Lung cancer || ||	TRUE	igd	28	2	233743109	0.0095	1.49486e-17	130644	ieu-b-5102	Schizophrenia || id:ieu-b-5102	TRUE	reported	igd	2	TRUE	0.714	0.286	0.000550713	71.9859
149	149	rs7798283	G	T	G	T	-0.074003	-0.000402572	0.133	0.127413	FALSE	FALSE	FALSE	ieu-b-4954	7	133128127	0.000295376	374687	0.17	Lung cancer || id:ieu-b-4954	Lung cancer	Lung cancer || ||	TRUE	igd	70	7	133128127	0.0134	3.48698e-08	130644	ieu-b-5102	Schizophrenia || id:ieu-b-5102	TRUE	reported	igd	2	TRUE	0.867	0.133	0.000233399	30.4988
150	150	rs79210963	C	T	C	T	0.0856015	-0.000342685	0.108	0.117219	FALSE	FALSE	FALSE	ieu-b-4954	7	24717969	0.000304347	374687	0.26	Lung cancer || id:ieu-b-4954	Lung cancer	Lung cancer || ||	TRUE	igd	78	7	24717969	0.0137	4.142e-10	130644	ieu-b-5102	Schizophrenia || id:ieu-b-5102	TRUE	reported	igd	2	TRUE	0.892	0.108	0.000298746	39.0405
151	151	rs79445414	C	T	C	T	0.1234	0.00100083	0.04	0.046743	FALSE	FALSE	FALSE	ieu-b-4954	8	33863561	0.000468169	374687	0.0329997	Lung cancer || id:ieu-b-4954	Lung cancer	Lung cancer || ||	TRUE	igd	83	8	33863561	0.0222	2.79801e-08	130644	ieu-b-5102	Schizophrenia || id:ieu-b-5102	TRUE	reported	igd	2	TRUE	0.96	0.04	0.000236446	30.8971
152	152	rs8055219	A	G	A	G	0.0665031	0.000126222	0.229	0.225385	FALSE	FALSE	FALSE	ieu-b-4954	16	13753384	0.000232763	374687	0.59	Lung cancer || id:ieu-b-4954	Lung cancer	Lung cancer || ||	TRUE	igd	139	16	13753384	0.0101	5.69246e-11	130644	ieu-b-5102	Schizophrenia || id:ieu-b-5102	TRUE	reported	igd	2	TRUE	0.771	0.229	0.000331747	43.3545
153	153	rs8138941	A	G	A	G	0.0580953	0.000475222	0.204	0.202927	FALSE	FALSE	FALSE	ieu-b-4954	22	50290678	0.000241803	374687	0.0490004	Lung cancer || id:ieu-b-4954	Lung cancer	Lung cancer || ||	TRUE	igd	157	22	50290678	0.0106	4.46396e-08	130644	ieu-b-5102	Schizophrenia || id:ieu-b-5102	TRUE	reported	igd	2	TRUE	0.796	0.204	0.000229869	30.0375
154	154	rs9304548	A	C	A	C	-0.0567016	6.37009e-05	0.748	0.740511	FALSE	FALSE	FALSE	ieu-b-4954	18	27500959	0.000221849	374687	0.77	Lung cancer || id:ieu-b-4954	Lung cancer	Lung cancer || ||	TRUE	igd	144	18	27500959	0.01	1.59401e-08	130644	ieu-b-5102	Schizophrenia || id:ieu-b-5102	TRUE	reported	igd	2	TRUE	0.252	0.252	0.000246034	32.1502
155	155	rs9318627	C	A	C	A	-0.0611986	0.000200329	0.4	0.407281	FALSE	FALSE	FALSE	ieu-b-4954	13	79930079	0.000197637	374687	0.31	Lung cancer || id:ieu-b-4954	Lung cancer	Lung cancer || ||	TRUE	igd	123	13	79930079	0.0088	4.35211e-12	130644	ieu-b-5102	Schizophrenia || id:ieu-b-5102	TRUE	reported	igd	2	TRUE	0.6	0.4	0.000370056	48.3627
156	156	rs9454727	G	A	G	A	-0.054403	-0.000155416	0.273	0.270231	FALSE	FALSE	FALSE	ieu-b-4954	6	70003389	0.000219731	374687	0.48	Lung cancer || id:ieu-b-4954	Lung cancer	Lung cancer || ||	TRUE	igd	62	6	70003389	0.0098	3.34996e-08	130644	ieu-b-5102	Schizophrenia || id:ieu-b-5102	TRUE	reported	igd	2	TRUE	0.727	0.273	0.000235831	30.8168
157	157	rs9461916	C	T	C	T	0.0532953	-0.000490792	0.594	0.58999	FALSE	FALSE	FALSE	ieu-b-4954	6	33796794	0.000199095	374687	0.0140001	Lung cancer || id:ieu-b-4954	Lung cancer	Lung cancer || ||	TRUE	igd	66	6	33796794	0.0088	1.64101e-09	130644	ieu-b-5102	Schizophrenia || id:ieu-b-5102	TRUE	reported	igd	2	TRUE	0.406	0.406	0.000280673	36.678
158	158	rs9636107	G	A	G	A	0.0698969	-0.000390098	0.471	0.471412	FALSE	FALSE	FALSE	ieu-b-4954	18	53200117	0.000195209	374687	0.0460002	Lung cancer || id:ieu-b-4954	Lung cancer	Lung cancer || ||	TRUE	igd	146	18	53200117	0.0086	5.11446e-16	130644	ieu-b-5102	Schizophrenia || id:ieu-b-5102	TRUE	reported	igd	2	TRUE	0.529	0.471	0.000505371	66.056
159	159	rs9687282	G	T	G	T	0.0525994	9.76946e-06	0.334	0.333895	FALSE	FALSE	FALSE	ieu-b-4954	5	139065988	0.00020718	374687	0.96	Lung cancer || id:ieu-b-4954	Lung cancer	Lung cancer || ||	TRUE	igd	59	5	139065988	0.0091	7.32808e-09	130644	ieu-b-5102	Schizophrenia || id:ieu-b-5102	TRUE	reported	igd	2	TRUE	0.666	0.334	0.000255669	33.4097
160	160	rs9876421	T	C	T	C	0.0625033	-0.000246214	0.343	0.34243	FALSE	FALSE	FALSE	ieu-b-4954	3	36848316	0.000205402	374687	0.23	Lung cancer || id:ieu-b-4954	Lung cancer	Lung cancer || ||	TRUE	igd	42	3	36848316	0.0092	9.19179e-12	130644	ieu-b-5102	Schizophrenia || id:ieu-b-5102	TRUE	reported	igd	2	TRUE	0.657	0.343	0.000353173	46.1555
